# Supplementary material for: 2-Oxoglutarate derivatives can selectively enhance or inhibit the activity of human oxygenases
Source: Nat Commun. 2021 Nov 10;12:6478. doi: 10.1038/s41467-021-26673-2 (PMC8580996; doi:10.1038/s41467-021-26673-2)
Supplement: Supplementary file 3 — Source Data File [file 41467_2021_26673_MOESM3_ESM.xlsx]

## Sheet: Table 2
The displayed slopes of the initial reaction rates at different 2OG or 2OG derivative concentrations, respectively, were fitted to a Michaelis-Menten plot using non-linear regression (GraphPad Prism 5) to obtain vmax- and Km-values. From these, kcat and kcat/KM values were calculated as described in the Methods section using a total concentration of active FIH that has been determined by an activ…
Entry 1 (2OG)		Replicate #	1	2	3		Replicate #	1	2	3
		Concentration of 2OG [μM]	FIH using HIF-1a788-822				Concentration of 2OG [μM]	FIH using CA1-20
		0	0	0	0		0	0	0	0
		0.1	0.000581	0.000778	0.00072		0.125	0.003292	0.001125	0.002549
		0.25	0.001141	0.001302	0.001382		0.25	0.010032		0.007495
		0.5	0.001962	0.002167	0.002275		0.5	0.015468	0.014517	0.0138
		1	0.003115	0.003005	0.00301		1	0.01838	0.018651	0.021161
		2	0.00418	0.004157	0.004411		2	0.024158	0.020223	0.023559
		4	0.004637	0.004674	0.005127		4	0.023878	0.019774	0.023649
		8	0.004319	0.005019	0.005929		8	0.022612	0.025244
		16	0.00539	0.005468	0.006359
		32	0.006447	0.005635
Entry 2 (compound 1)		Replicate #	1	2	3		Replicate #	1	2	3
		Concentration of 1 [μM]	FIH using HIF-1a788-822				Concentration of 1 [μM]	FIH using CA1-20
		0	0	0.000265	0		0	0	0	0
		0.5	0.000467	0.000683	0.000488		0.5	0.000647	0.000837	0.002198
		1	0.000739	0.000996	0.000679		1	0.003599	0.003561	0.003828
		2	0.001185	0.001312	0.001139		2	0.005878	0.006514	0.003549
		4	0.001713	0.001863	0.001678		4	0.007274	0.005274	0.008096
		8	0.002198	0.002166	0.001912		8	0.012154	0.010072	0.00891
		16	0.002859	0.002469	0.002609
		32	0.002446	0.002883	0.002629
Entry 3 (compound 12)		Replicate #	1	2	3		Replicate #	1	2	3
		Concentration of 12 [μM]	FIH using HIF-1a788-822				Concentration of 12 [μM]	FIH using CA1-20
		0	0	0.000271	0		0	0	0	0
		0.25	0.000487	0.000839	0.000746		0.125	0.001065	0.000987	0.002501
		0.5	0.000918	0.001031	0.00127		0.25	0.003176	0.003306
		1	0.001321	0.001828	0.001913		0.5	0.006776	0.007676	0.008102
		2	0.00207	0.002424	0.002687		1	0.010538	0.007937	0.01116
		4	0.004223	0.003389	0.00353		2	0.012168	0.014196	0.012628
		8	0.004209	0.004298	0.003737		4	0.015966	0.010957	0.012895
		16	0.004508	0.004326	0.004345		8	0.016477	0.017211	0.019735
		32	0.003886	0.004421	0.004419
Entry 3 (compound 14)		Replicate #	1	2	3		Replicate #	1	2	3
		Concentration of 14 [μM]	FIH using HIF-1a788-822				Concentration of 14 [μM]	FIH using CA1-20
		0	0	0	0.000205		0	0	0	0
		0.5	0.000241	0.000243	0.000366		1	0.002761	0.002095	0.002277
		1	0.000319	0.00043	0.000499		2	0.00488	0.004776	0.004739
		2	0.000549	0.000605	0.000685		4	0.007334	0.006606	0.007233
		4	0.000653	0.000643	0.000856		8	0.009175	0.0109	0.00922
		8	0.000767	0.000839	0.000864		16	0.011091	0.0126	0.010747
		16	0.00082	0.000767	0.000893		32	0.010165	0.00931	0.011763
		32	0.000874	0.000847	0.00081
Entry 3 (compound 22)		Replicate #	1	2	3		Replicate #	1	2	3
		Concentration of 22 [μM]	FIH using HIF-1a788-822				Concentration of 22 [μM]	FIH using CA1-20
		0	0	0.000205	0		0	0	0	0
		8	0.000249	0.000403	0.000322		8	0.000314	0.000224	0.000891
		16	0.000332	0.000535	0.000447		16	0.001019	0.001398	0.001783
		32	0.000561	0.000718	0.000685		32	0.002274	0.002243	0.002771
		64	0.000686	0.000843	0.000711		64	0.003753	0.003305	0.003867
		128	0.000874	0.000824	0.000795		128	0.0046	0.003872	0.004223
		256		0.000833	0.000843		256	0.004108	0.004197	0.004611

## Sheet: Table 3
		2OG derivative	Independent replicate #	FIH IC50 [μM]
		NOFD	1	0.262
			2	0.252
		1	1	not inhibiting
			2	not inhibiting
		2	1	4.545
			2	4.516
		3	1	2.645
			2	2.684
		6	1	5.759
			2	7.011
		11	1	1.832
			2	1.856
		12	1	not inhibiting
			2	not inhibiting
		13	1	not inhibiting
			2	not inhibiting
		14	1	27.84
			2	13.3
			3	16.63
		15	1	15.22
			2	14.26
		18	1	0.864
			2	0.923
		19	1	3.424
			2	3.637
		28	1	not inhibiting
			2	not inhibiting
		35	1	not inhibiting
			2	not inhibiting

## Sheet: Figure 1e
			Replicate #	1	2	3
			Concentration of 2OG [μM]	FIH using HIF-1a788-822
			0	0	0	0
			0.1	0.000581	0.000778	0.00072
			0.25	0.001141	0.001302	0.001382
			0.5	0.001962	0.002167	0.002275
			1	0.003115	0.003005	0.00301
			2	0.00418	0.004157	0.004411
			4	0.004637	0.004674	0.005127
			8	0.004319	0.005019	0.005929
			16	0.00539	0.005468	0.006359
			32	0.006447	0.005635
			Replicate #	1	2	3
			Concentration of 1 [μM]	FIH using HIF-1a788-822
			0	0	0.000265	0
			0.5	0.000467	0.000683	0.000488
			1	0.000739	0.000996	0.000679
			2	0.001185	0.001312	0.001139
			4	0.001713	0.001863	0.001678
			8	0.002198	0.002166	0.001912
			16	0.002859	0.002469	0.002609
			32	0.002446	0.002883	0.002629
			Replicate #	1	2	3
			Concentration of 12 [μM]	FIH using HIF-1a788-822
			0	0	0.000271	0
			0.25	0.000487	0.000839	0.000746
			0.5	0.000918	0.001031	0.00127
			1	0.001321	0.001828	0.001913
			2	0.00207	0.002424	0.002687
			4	0.004223	0.003389	0.00353
			8	0.004209	0.004298	0.003737
			16	0.004508	0.004326	0.004345
			32	0.003886	0.004421	0.004419
			Replicate #	1	2	3
			Concentration of 14 [μM]	FIH using HIF-1a788-822
			0	0	0	0.000205
			0.5	0.000241	0.000243	0.000366
			1	0.000319	0.00043	0.000499
			2	0.000549	0.000605	0.000685
			4	0.000653	0.000643	0.000856
			8	0.000767	0.000839	0.000864
			16	0.00082	0.000767	0.000893
			32	0.000874	0.000847	0.00081

## Sheet: Figure 1f
			Replicate #	1	2	3
			Concentration of 22 [μM]	FIH using HIF-1a788-822
			0	0	0.000205	0
			8	0.000249	0.000403	0.000322
			16	0.000332	0.000535	0.000447
			32	0.000561	0.000718	0.000685
			64	0.000686	0.000843	0.000711
			128	0.000874	0.000824	0.000795
			256		0.000833	0.000843
			Replicate #	1	2	3
			Concentration of 22 [μM]	FIH using CA1-20
			0	0	0	0
			8	0.000314	0.000224	0.000891
			16	0.001019	0.001398	0.001783
			32	0.002274	0.002243	0.002771
			64	0.003753	0.003305	0.003867
			128	0.0046	0.003872	0.004223
			256	0.004108	0.004197	0.004611

## Sheet: Figure 1g
			Replicate #	1	2	3
			Concentration of 2OG [μM]	FIH using CA1-20
			0	0	0	0
			0.125	0.003292	0.001125	0.002549
			0.25	0.010032		0.007495
			0.5	0.015468	0.014517	0.0138
			1	0.01838	0.018651	0.021161
			2	0.024158	0.020223	0.023559
			4	0.023878	0.019774	0.023649
			8	0.022612	0.025244
			Replicate #	1	2	3
			Concentration of 1 [μM]	FIH using CA1-20
			0	0	0	0
			0.5	0.000647	0.000837	0.002198
			1	0.003599	0.003561	0.003828
			2	0.005878	0.006514	0.003549
			4	0.007274	0.005274	0.008096
			8	0.012154	0.010072	0.00891
			Replicate #	1	2	3
			Concentration of 12 [μM]	FIH using CA1-20
			0	0	0	0
			0.125	0.001065	0.000987	0.002501
			0.25	0.003176	0.003306
			0.5	0.006776	0.007676	0.008102
			1	0.010538	0.007937	0.01116
			2	0.012168	0.014196	0.012628
			4	0.015966	0.010957	0.012895
			8	0.016477	0.017211	0.019735

## Sheet: Figure 1h
			Replicate #	1	2	3
			Concentration of 14 [μM]	FIH using CA1-20
			0	0	0	0
			1	0.002761	0.002095	0.002277
			2	0.00488	0.004776	0.004739
			4	0.007334	0.006606	0.007233
			8	0.009175	0.0109	0.00922
			16	0.011091	0.0126	0.010747
			32	0.010165	0.00931	0.011763

## Sheet: Figure 2a
			Replicate #	1	2	3	1	2	3	three independent replicates, FIH reactions using HIF-1a788-822 and CA1-20 substrates were performed in the same reaction vessel (e.g. data for FIH using HIF-1a788-822 replicate#1 and FIH using CA-1-20 replicate#1 collected simultaneously)
			time [min]	FIH using HIF-1a788-822			FIH using CA1-20
			0	0	2.28188	1.58068	14.1515	16.7791	11.5447
			0.703167	6.1581	8.55786	6.1761	47.9481	47.8258	38.5441
			1.406	12.3407	13.8758	10.6264	67.2763	66.9539	57.5645
			2.10933	16.8685	19.2149	14.7272	78.9866	77.8293	70.1307
			2.8135	22.0351	24.2966	18.9489	85.5974	84.4447	78.5645
			3.51633	26.9176	28.8009	23.0891	89.6698	89.0396	84.1833
			4.22	30.085	33.3713	26.7919	92.631	91.777	88.07
			4.92317	34.7093	37.5052	30.4684	94.369	93.7454	90.6935
			5.62833	37.941	41.581	34.0768	95.7579	95.0911	92.7125
			6.33133	40.9748	45.5421	37.689	97.057	96.0828	94.1188
			7.03583	44.2421	48.7776	41.0727	97.7828	96.6689	95.1866
			7.73917	46.5287	52.1147	44.2887	98.8257	97.1902	95.7428
			8.444	50.2071	55.1688	46.8395	99.4037	97.3768	96.3319
			9.1485	52.5573	57.8623	50.003	99.7225	97.4249	96.6951
			9.853	55.5664	60.5077	52.8227	99.5637	97.3528	97.1366
			10.558	57.4116	62.9095	55.0617	100	97.2891	96.8671
			11.2623	59.0832	64.3072	56.3348	100		94.1661

## Sheet: Figure 2b
			Replicate #	1	2	3	1	2	3	three independent replicates, FIH and AspH reactions were performed in the same reaction vessel (e.g. data for FIH replicate#1 and AspH replicate#1 collected simultaneously)
			time [min]	AspH			FIH
			0	0	4.58333	7.4048	11.5964	13.5396	14.72
			0.2395	1.44787	14.7956	17.7088	24.7804	23.3024	25.6576
			0.479333	28.844	28.1359	28.7023	35.8187	32.4008	35.6628
			0.720167	61.4538	43.2373	42.0901	44.676	40.8832	43.8025
			0.958667	97.1394	64.4757	59.4731	52.6778	47.8294	50.9098
			1.19933	100	89.5044	82.2008	58.5759	53.8983	56.9565
			1.4395	100	100	100	64.466	59.4055	62.1371
			1.6805	100	100	100	68.74	63.8072	66.578
			1.9205	100	100	100	72.4813	67.7693	70.3323
			2.1615	100	100	99.6969	76.0778	71.4186	73.3987
			2.40217	100	100	100	79.1496	73.9261	76.0106
			2.64367	100	100	100	81.3261	76.569	78.5159
			2.88417	100	100	100	84.0687	78.7132	80.7199
			3.1255	100	100	100	85.6054	80.8971	82.7315
			3.3665	100	100	100	87.1073	82.6984	84.48
			3.60917	100	100	100	88.317	83.5071	85.4213
			3.84967	100	100	99.4808	89.8726	80.8464	84.2899

## Sheet: Figure 2c
Figure 3a
			Replicate #	1	2	3	1	2	3	three independent replicates, FIH and AspH reactions were performed in the same reaction vessel (e.g. data for FIH replicate#1 and AspH replicate#1 collected simultaneously)
			time [min]	AspH			FIH
			0	0	4.32304	3.62402	3.50594	4.81604	5.63295
			0.700167	26.1829	23.1337	34.7868	19.4856	18.7444	19.2793
			1.39933	92.0081	47.6188	84.6877	32.3038	30.8139	30.8824
			2.10017	100	81.8516	100	43.2797	40.6551	40.5787
			2.79917	100	99.7169	100	51.3082	49.0078	49.2389
			3.5005	100	100	100	58.9995	56.3411	56.671
			4.20083	100	100	100	64.1723	62.5798	63.2033
			4.9	99.1008	100	100	69.5252	67.0447	68.2025
			5.60117	100	100	100	73.4042	71.6094	72.347
			6.29967	100	100	100	77.1725	74.6235	74.9327
			7.00033	100	100	100	79.731	76.5169	77.4955
			7.7025	100	100	100	81.4904	79.3791	79.9762
			8.40233	100	100	100	83.8334	81.9815	82.8865
			9.10283	100	100	100	86.0072	84.3134	84.9864
			9.806	100	100	100	87.2729	86.3042	86.5893
			10.5073	100	100	100	88.672	86.5331	87.126
			11.207	100	99.6457	100	89.9552	84.6882	85.7483

## Sheet: Figure 2d
			Replicate #	1	2	3	1	2	3	three independent replicates, FIH and AspH reactions were performed in the same reaction vessel (e.g. data for FIH replicate#1 and AspH replicate#1 collected simultaneously)
			time [min]	AspH			FIH
			0	0	0	0	8.16386	7.16144	7.80833
			0.707167	0	2.98674	4.36993	31.5759	26.6674	29.4313
			1.41317	1.14847	10.6384	13.0317	48.4989	42.8597	46.6007
			2.12133	13.8582	22.6292	22.3223	61.9239	55.8625	59.591
			2.822	27.4856	31.9063	32.1643	71.1548	65.8729	69.0603
			3.52117	35.2257	41.7071	41.9831	77.6139	72.8151	76.4316
			4.22083	48.0037	51.3456	51.6048	82.6095	78.8355	81.4405
			4.9205	56.512	61.3226	61.6486	86.3253	83.0223	85.6621
			5.62167	65.5005	70.0236	69.7583	89.1149	86.1539	88.6579
			6.3215	70.641	76.7854	74.9424	91.4092	88.7795	90.8352
			7.02117	77.7706	79.7945	77.9985	93.1171	89.921	92.1057
			7.724	86.0527	82.5481	81.651	94.3469	91.6232	93.2231
			8.42383	85.3778	87.5678	85.4566	95.3806	92.9188	94.5877
			9.1255	90.2566	88.733	88.5324	96.194	94.1363	95.5545
			9.83	89.0342	92.379	92.1441	97.3851	94.9972	96.1755
			10.5315	96.6335	87.1934	89.5626	98.7917	94.9441	95.9828
			11.2332	97.3659	88.7415	86.0939	98.8893	93.0615	94.5481

[truncated: 16 more sheets: Figure 2e, Figure 2f, Figure 4a, Figure 4b, Figure 4c, Figure 4d, Figure 4e, Figure 4f, Figure 5a, Figure 5b, Supplementary Figure 5, Supplementary Figure 6, Supplementary Figure 7, Supplementary Figure 8, Supplementary Figure 27, Supplementary Figure 28]
